# Supplementary material for: Proteins that carry dual targeting signals can act as tethers between peroxisomes and partner organelles
Source: PLoS Biol. 2024 Feb 20;22(2):e3002508. doi: 10.1371/journal.pbio.3002508 (PMC10906886; doi:10.1371/journal.pbio.3002508)
Supplement: S1 Table — (XLSX) [file pbio.3002508.s023.xlsx]

## Sheet: Tabelle1
Standard name	Systematic name1	Putative PTS12	P-Score3	Prediction4	Dual localization		Tethering
					RFP tag (overexpression)	Myc tag (endogenous)	RFP tag (overexpression)	Myc tag (overexpression)	Myc tag (endogenous)
CAT2	YML042W	ALENENKRKAKL	11.229	Targeted	this study	this study	this study	this study
PTC5	YOR090C	NPEATTKPKPRL	10.411	Targeted	[1]	[1]
MRP7	YNL005C	IARSRRAFLSKL	9.854	Targeted
TES1	YJR019C	VYGSERDIRAKF	9.571	Targeted	this study
MSS2	YDL107W	KDSIKLLDKARL	9.328	Targeted	[1]		[1]
CIT2	YCR005C	YKELVKNIESKL	9.312	Targeted
PET309	YLR067C	RKSKRVLPVSKF	8.83	Targeted
LYS4	YDR234W	KGGLEGWVKSQL	8.383	Targeted			this study
NSA1	YGL111W	VAASKASKKSKI	7.4	Targeted
MIC10	YCL057C-A	FRSSAGLRSSKV	7.189	Targeted
LYS12	YIL094C	TQQVVDDVLSRL	7.008	Targeted			this study		this study
DPI8	YJL133C-A	ATRRHLAHAPKL	6.028	Targeted	[1]		[1]
CTA1	YDR256C	KHASELSSNSKF	4.375	Targeted		this study
MRS1	YIR021W	AGSSKFLKGAKI	2.75	Targeted
MRPL37	YBR268W	QRIKQNNFLSQL	1.7	Targeted
UTP6	YDR449C	RYKILDLIISKL	0.611	Targeted
RML2	YEL050C	VKDRPRGKDARL	0.073	Targeted
PXP2	YJR111C	CGVSWKSGVVKL	-1.169	Twilight zone	[1]		[1]	this study
ATP8	Q0080	RLYVSRLFISKL	-5.777	Twilight zone
SOD2	YHR008C	KEASRRFDAGKI	-8.224	Twilight zone
MIN10	YFR032C-B	PISPIGNAGSQI	-10.522	Not targeted
DSS1	YMR287C	DCLEGMLELEKL	-16.365	Not targeted
NDE1	YMR145C	AKVYFLGRDSSI	-17.919	Not targeted
TMA19	YKL056C	AIWKHGIVEEKI	-20.006	Not targeted
EXG2	YDR261C	LAITIAALCASL	-24.671	Not targeted
CAT5	YOR125C	ICRVAIWSAERI	-32.755	Not targeted

## Sheet: References
	Reference
[1]	Stehlik T, Kremp M, Kahnt J, Bölker M, Freitag J. Peroxisomal targeting of a protein phosphatase type 2C via mitochondrial transit. Nat Commun. 2020;11: 2355.
