# Supplementary material for: Proteins that carry dual targeting signals can act as tethers between peroxisomes and partner organelles
Source: PLoS Biol. 2024 Feb 20;22(2):e3002508. doi: 10.1371/journal.pbio.3002508 (PMC10906886; doi:10.1371/journal.pbio.3002508)
Supplement: S2 Table — (XLSX) [file pbio.3002508.s024.xlsx]

## Sheet: Tabelle1
Gene	Description
cnl1	cytosol; Subunit of the BLOC-1 complex involved in endosomal maturation
djp1	ER; chaperone involved in protein targeting (ER-SURF)
eri1	ER; involved in GPI-anchor biosynthesis
gcd2	cytosol; delta subunit of translation initiation factor eIF2B
gut1	mitochondria; glycerol kinase
imp1	mitochondria; subunit of inner membrane peptidas complex
lrp1	nucleus; exosome-associated nucleic acid binding protein
mdl2	mitochondria; inner membrane half-type ABC transporter
mdm10	mitochondria; subunit of both ERMES and SAM complex
met7	cytosol/nucleus; folylpolyglutamate synthetase
opi3	ER/mitochondria; methylene-fatty-acyl-phospholipid synthase
pex1	peroxisome; AAA-ATPase
pex10	peroxisome; E3 ubiquitin ligase
pex12	peroxisome; C3HC4-type RING-finger peroxin and E3 ubiquitin ligase
pex13	peroxisome; importomer complex component
pex14	peroxisome; importomer complex component
pex15	peroxisome; required for peroxisome biogenesis
pex19	peroxisome; chaperone and import receptor for PMPs
pex2	peroxisome; RING-finger peroxin and E3 ubiquitin ligase
pex4	peroxisome; ubiquitin conjugating enzyme
pex5	peroxisome; PTS1 import receptor
pex6	peroxisome; AAA-ATPase
pex8	peroxisome; intraperoxisomal organizer of the peroxisomal import machinery
sam4	cytosol/nucleus; S-adenosylmethionine-homocysteine methyltransferase
som1	mitochondria; subunit of inner membrane peptidase complex
swr1	nucleus; Swi2/Snf2-related ATPase
vam3	vacuole; Syntaxin-like t-SNARE
ydl023c	dubious ORF, overlaps gdp1
yim2	dubious ORF, overlaps imp1
ykr078w	cytosol; uncharacterized
ynl226w	dubious ORF, overlaps jjj1
