# Supplementary material for: Proteins that carry dual targeting signals can act as tethers between peroxisomes and partner organelles
Source: PLoS Biol. 2024 Feb 20;22(2):e3002508. doi: 10.1371/journal.pbio.3002508 (PMC10906886; doi:10.1371/journal.pbio.3002508)
Supplement: S3 Table — (XLSX) [file pbio.3002508.s025.xlsx]

## Sheet: Tabelle1
	Pxp2-Foci overlapping with mmm1-mNeonGreen-Foci	Pxp2-Foci
Replicate 1	1	2	0.5			Mean	Standard deviation
	1	1	1			0.384069	0.0522844
	2	4	0.5	0.4
	0	2	0
	0	3	0
	3	3	1
	1	4	0.25
	0	2	0	0.366667
	1	3	0.333333
	1	4	0.25
	3	8	0.375
	1	2	0.5
	1	3	0.333333	0.330556
	0	1	0
	4	9	0.444444
	1	4	0.25
	2	4	0.5
	0	2	0	0.4
	1	4	0.25
	1	1	1
	1	2	0.5
	1	3	0.333333
	1	2	0.5	0.333333
	1	3	0.333333
	0	2	0
Replicate 2	1	3	0.333333
	1	2	0.5
	1	3	0.333333	0.333333
	0	1	0
	1	2	0.5
	1	1	1
	0	4	0
	3	5	0.6	0.42
	1	2	0.5
	0	4	0
	1	5	0.2
	1	5	0.2
	2	3	0.666667	0.303333
	1	5	0.2
	1	4	0.25
	2	3	0.666667
	1	3	0.333333
	1	1	1	0.4
	0	1	0
	0	1	0
	1	1	1
	1	3	0.333333
	1	2	0.5	0.416667
	0	2	0
	1	4	0.25
Replicate 3	1	3	0.333333
	1	2	0.5
	0	1	0	0.5
	2	3	0.666667
	1	1	1
	2	4	0.5
	0	1	0
	2	3	0.666667	0.333333
	0	4	0
	1	2	0.5
	1	2	0.5
	0	1	0
	1	1	1	0.366667
	1	3	0.333333
	0	1	0
	1	3	0.333333
	2	4	0.5
	1	3	0.333333	0.433333
	1	1	1
	0	2	0
	2	7	0.285714
	2	2	1
	1	3	0.333333	0.42381
	0	3	0
	1	2	0.5
