# Supplementary material for: Proteins that carry dual targeting signals can act as tethers between peroxisomes and partner organelles
Source: PLoS Biol. 2024 Feb 20;22(2):e3002508. doi: 10.1371/journal.pbio.3002508 (PMC10906886; doi:10.1371/journal.pbio.3002508)
Supplement: S4 Table — (XLSX) [file pbio.3002508.s026.xlsx]

## Sheet: S. cerevisiae
S. cerevisiae strains used in this study
Name	Genotype	Genetic backround	Reference
BY4741	MATa his3Δ1 leu2Δ0 met15Δ0 ura3Δ0	S288C	[1]
BY4742	MATα his3Δ1 leu2Δ0 lys2Δ0 ura3Δ0	S288C	[1]
Y10732	imp1::kanMX4	BY4742	Euroscarf
Y13762	pex19::kanMX4	BY4742	Euroscarf
Y10223	get2::kanMX4	BY4742	Euroscarf
Y13797	get3::kanMX4	BY4742	Euroscarf
Y15233	pex30::kanMX4	BY4742	Euroscarf
Y13319	fzo1::kanMX4	BY4742	Euroscarf
YY22945	tom22::kanMX4	BY4742	Euroscarf
YY2294	tom70::kanMX4	BY4742	Euroscarf
Y10272	spf1::kanMX5	BY4742	[2]
YTS323	ant1-yfp::NAT tim50-cfp::kanMX4	BY4741	this study
YTS340	ant1-yfp::NAT tim50-cfp::kanMX4 mdm12::hphSUP+	BY4741	this study
YTS548	ant1-yfp::NAT tim50-cfp::hph	BY4741	this study
YTS364	ant1-yfp::NAT tim50-cfp::kanMX4 mdm10::hph	BY4741	this study
YTS366	ant1-yfp::NAT tim50-cfp::kanMX4 mdm34::hph	BY4741	this study
YTS385	can1Δ::PSTE2-spHIS5 lyp1Δ::PSTE3-LEU2 pex3-gfp::hph leu2::PTEF1-Ptc5-rfp-ptsPtc5-TCYC1-NAT	BY4741	this study
YTS429	ant1-yfp::NAT tim50-cfp::hph kanMX4-PGAL1-pex5	BY4741	this study
YTS450	ant1-yfp::NAT tim50-cfp::kanMX4 som1::hph	BY4741	this study
MB4316	ant1-yfp::NAT tim50-cfp::hph kanMX4-PGAL1-pex5 leu2::PTEF1-ptc5ΔTM-rfp-ptsPtc5-Tcyc-HIS3	BY4741	this study
YTS550	ant1-yfp::NAT tim50-cfp::kanMX4 mmm1::hph	BY4741	this study
YTS551	ant1-yfp::NAT tim50-cfp::kanMX4 leu2::PTEF1-Tom701-30-proteinA-TCYC1-URA3	BY4741	this study
YTS553	ant1-yfp::NAT tim50-cfp::kanMX4 leu2::PTEF1-Tom701-30-proteinA-pex15327-383-TCYC1-URA3	BY4741	this study
YTS555	ant1-yfp::NAT tim50-cfp::kanMX4 mdm12::hph	BY4741	this study
YTS557	ant1-yfp::NAT tim50-cfp::hph pxp2-3xmyc::kanMX4	BY4741	this study
YTS559	ant1-yfp::NAT tim50-cfp::hph pxp2-3xmyc-ptsPxp2::kanMX4	BY4741	this study
YTS563	ant1-yfp::NAT tim50-cfp::hph cat2-3xmyc-ptsCat2::kanMX4	BY4741	this study
YTS567	ant1-yfp::NAT tim50-cfp::hph leu2::PTEF1-cat2-3xmyc-ptsCat2-Tcyc-HIS3	BY4741	this study
YTS571	ant1-yfp::NAT tim50-cfp::hph leu2::PTEF1-pxp2-3xmyc-ptsPxp2- Tcyc-HIS3	BY4741	this study
YTS616	ant1-yfp::NAT tim50-cfp::kanMX4 pex5::hph	BY4741	this study
YTS681	ant1-yfp::NAT tim50-cfp::kanMX4 leu2::PTEF1-Tom701-30-proteinA-TCYC1-URA3 mdm10::hph	BY4741	this study
YTS685	ant1-yfp::NAT tim50-cfp::kanMX4 leu2::PTEF1-Tom701-30-proteinA-TCYC1-URA3 mdm34::hph	BY4741	this study
YTS689	ant1-yfp::NAT tim50-cfp::kanMX4 leu2::PTEF1-Tom701-30-proteinA-pex15327-383-TCYC1-URA3 mdm10::hph	BY4741	this study
YTS693	ant1-yfp::NAT tim50-cfp::kanMX4 leu2::PTEF1-Tom701-30-proteinA-pex15327-383-TCYC1-URA3 mdm34::hph	BY4741	this study
YEB163	ant1-yfp::NAT tim50-cfp::kanMX4 pex13-aid*-6xha::hph HIS3::PADH1-afb2-TCYC1	BY4741	[3]
YEB81	isu1-gfp::HIS3MX6	BY4741	[3]
YEB55	isa2-gfp::HIS3MX6	BY4741	[3]
YEB67	cyt1-gfp::HIS3MX6	BY4741	[3]
YEB73	mrp20-gfp::HIS3MX6	BY4741	[3]
YEB78	mrps17-gfp::HIS3MX6	BY4741	this study
YEB192	isu1-gfp::HIS3MX6 mdm10::URA3	BY4741	this study
YEB180	Isa2-gfp::HIS3MX6 mdm10::URA3	BY4741	this study
YEB183	cyt1-gfp::HIS3MX6 mdm10::URA3	BY4741	this study
YEB186	mrp20-gfp::HIS3MX6 mdm10::URA3	BY4741	this study
YEB190	mrps17-gfp::HIS3MX6 mdm10::URA3	BY4741	this study
YEB209	ant1-yfp::NAT tim50-cfp::hph cta1-3xmyc-ptsCta1::kanMX4	BY4741	this study
YEB222	ant1-yfp::NAT tim50-cfp::hph tes1-3xmyc-ptsTes1::kanMX4	BY4741	this study
YEB320	mmm1-mNeonGreen::hph	BY4741	this study
YEB328	pex30::kanMX4 mdm10::hph	BY4742	this study
YEB364	mdm10::URA3	BY4741	this study
YEB372	get2::kanMX4 mdm10::URA3	BY4742	this study
YEB378	get2::kanMX4 pex30::NAT mdm10::URA3	BY4742	this study
YEB398	URA3::PTDH1-mCherry-PTS1 tim50-cfp::hph	BY4742	this study
YEB400	get2::kanMX4 URA3::PTDH1-mCherry-PTS1 tim50-cfp::hph	BY4742	this study
YEB426	URA3::PTDH1-mCherry-PTS1 mdm10::hph	BY4742	this study
YEB428	get2::kanMX4 URA3::PTDH1-mCherry-PTS1 mdm10::hph	BY4741	this study
YEB474	pex14-mNeonGreen::hph tim50-yoTagRFP::spHIS5	BY4741	this study
YEB510	URA3::PTDH1-mCherry-PTS1 fis1::NAT	BY4742	this study
YEB515	URA3::PTDH1-mCherry-PTS1 sec63-mTurquoise2:NAT	BY4741	this study
YEB530	pex3-gfp::hph	BY4741	this study
YEB532	pex3-gfp::hph pex5::NAT	BY4741	this study
YEB534	pex14-mNeonGreen::hph tim50-yoTagRFP::spHIS5 pex5::NAT	BY4741	this study
YEB544	pex3-gfp::hph mdm10::URA3	BY4741	this study
YEB546	pex3-gfp::hph pex5::NAT mdm10::URA3	BY4741	this study
YEB552	pex3-gfp::hph tim50-yoTagRFP::spHIS5	BY4741	this study
YEB554	pex3-gfp::hph tim50-yoTagRFP::spHIS5 pex5::NAT	BY4741	this study
YEB564	can1Δ::PSTE2-spHIS5 lyp1Δ::PSTE3-LEU2 pex3-gfp::hph leu2::PTEF1-Ptc5-rfp-ptsPtc5-TCYC1-NAT mdm10::kanMx4 his3::PTEF1-Tom701-30-proteinA-pex15327-383-TCYC1-URA3	BY4741	this study
YEB566	can1Δ::PSTE2-spHIS5 lyp1Δ::PSTE3-LEU2 pex3-gfp::hph leu2::PTEF1-Ptc5-rfp-ptsPtc5-TCYC1-NAT mdm10::kanMx4 his3::PTEF1-Tom701-30-proteinA-TCYC1-URA3	BY4741	this study
YEB610	ant1-yfp::NAT tim50-cfp::kanMX4 leu2::PTEF1-Tom701-30-proteinA-pex15327-383-TCYC1-URA3	BY4741	this study
YEB612	ant1-yfp::NAT tim50-cfp::kanMX4 leu2::PTEF1-Tom701-30-proteinA-TCYC1-URA3	BY4741	this study
YEB675	URA3::PTDH1-mCherry-PTS1 fis1::NAT, mdm10::hph	BY4742	this study
YEB713	ant1-yfp::NAT tim50-cfp::hph lys12-9xMyc::kanMX4	BY4741	this study
YEB732	URA3::PTDH1-mCherry-PTS1 spf1::hph	BY4742	this study
YEB737	URA3::PTDH1-mCherry-PTS1 sec63-mTurquoise2:hph get2::kanMX4	BY4742	this study
YEB760	ant1-yfp::NAT tim50-cfp::hph lys12-9xmyc-ptsLys12::URA3::kanMX4	BY4741	this study
YEB761	pex19::NAT	BY4741	this study
YEB763	ant1-yfp::hph tim50-cfp::NAT fzo1::kanMX4	BY4741	this study
YEB764	ant1-yfp::hph tim50-cfp::NAT tom22::kanMX4	BY4741	this study
YEB765	ant1-yfp::hph tim50-cfp::NAT tom70::kanMX4	BY4741	this study
YEB767	URA3::PTDH1-mCherry-PTS1 sec63-cfp:NAT spf1::hph	BY4742	this study
YEB785	URA3::PTDH1-mCherry-PTS1	BY4742	this study
YEB818	can1Δ::PSTE2-spHIS5 lyp1Δ::PSTE3-LEU2 pex3-gfp::hph leu2::PTEF1-Ptc5-rfp-ptsPtc5-TCYC1-NAT pex34::kanMX4	BY4741	this study
YEB822	can1Δ::PSTE2-spHIS5 lyp1Δ::PSTE3-LEU2 pex3-gfp::hph leu2::PTEF1-Ptc5-rfp-ptsPtc5-TCYC1-NAT pex11::kanMx4	BY4741	this study
YEB836	URA3::PTDH1-mCherry-PTS1 get2::kanMX4 spf1::hph	BY4742	this study
YRS4936	pex30::kanMX4 get2::hph	BY4742	this study
YRS4938	pex30::kanMX4 URA3::PTDH1-mCherry-PTS1	BY4742	this study
YRS4939	get2::kanMX4 URA3::PTDH1-mCherry-PTS1	BY4742	this study
YRS4940	pex30::kanMX4 get2::hph URA3::PTDH1-mCherry-PTS1	BY4742	this study
YJH08	can1Δ::PSTE2-spHIS5 lyp1Δ::PSTE3-LEU2 pex3-gfp::hph leu2::PTEF1-Ptc5-rfp-ptsPtc5-TCYC1-NAT pex5::kanMX4	BY4741	this study
YJH12	can1Δ::PSTE2-spHIS5 lyp1Δ::PSTE3-LEU2 pex3-gfp::hph leu2::PTEF1-Ptc5-rfp-ptsPtc5-TCYC1-NAT gut1::kanMX4	BY4741	this study
YJH18	can1Δ::PSTE2-spHIS5 lyp1Δ::PSTE3-LEU2 pex3-gfp::hph leu2::PTEF1-Ptc5-rfp-ptsPtc5-TCYC1-NAT som1::kanMX4	BY4741	this study
YJH19	can1Δ::PSTE2-spHIS5 lyp1Δ::PSTE3-LEU2 pex3-gfp::hph leu2::PTEF1-Ptc5-rfp-ptsPtc5-TCYC1-NAT coq9::kanMX4	BY4741	this study
YJH20	can1Δ::PSTE2-spHIS5 lyp1Δ::PSTE3-LEU2 pex3-gfp::hph leu2::PTEF1-Ptc5-rfp-ptsPtc5-TCYC1-NAT mdm10::kanMX4	BY4741	this study
YJH21	Δ::PSTE2-spHIS5 lyp1Δ::PSTE3-LEU2 pex3-gfp::hph leu2::PTEF1-Ptc5-rfp-ptsPtc5-TCYC1-NAT imp1::kanMX4	BY4741	this study
YJH53	can1Δ::PSTE2-spHIS5 lyp1Δ::PSTE3-LEU2 pex3-gfp::hph leu2::PTEF1-Ptc5-rfp-ptsPtc5-TCYC1-NAT djp1::kanMX4	BY4741	this study
SCMB4016	ant1-yfp::NAT tim50-cfp::kanMX4 hph::PGAL1-Pex5 leu2::Ptc5∆TM-RFP-PTS-TCYC1-HIS3	BY4741	this study
YRS4939	spf1::kanMX4 URA3::PTDH1-mCherry-PTS1	BY4742	this study

## Sheet: U. maydis
U. maydis strains used in this study
Name	Genotype	Resistance	Reference
Bub8	a2 b4		[4]
Bub8 mCherry-SKL	a2 b4 Potef :mcherry-SKL	Hyg	[5]
TSUM325	a2 b4 Potef :mcherry-SKL Um_ptc5-gfp-ptsptc5	Hyg, Nat	this study
TSUM568	a2 b4 Potef :mcherry-SKL ΔUm_ptc5 ipR[Potef:Um_ptc5-gfp]ipS	Hyg, Nat, Cbx	this study
TSUM569	a2 b4 Potef :mcherry-SKL ΔUm_ptc5 ipR[Potef:Um_ptc5-gfp-ptsptc5]ipS	Hyg, Nat, Cbx	this study
TSUM669	a2 b4 Potef :mcherry-SKL ΔUm_ptc5 ipR[Pum_ptc5:1-116-Um_ptc5-gfp-117-765-UM_ptc5]ipS	Hyg, Gent, Cbx	this study

## Sheet: Plamids
Plasmids used in this study
Name	Genotype	Reference
pJET1.2	ori bla Eco47IR	Thermo Fisher
pCT310	HIS3 ARS/CEN PGAL1-YFP-p14D122Y-TEV234STOP	[6]
pCT310-URA	URA3 ARS/CEN PGAL1-YFP-p14D122Y-TEV234STOP	this study
pCT320	pRS315 PADH1-tagRFP	[7]
pHU2397	pRS303 PADH1-AFB2	Gift from H. Ulrich
pHyg-AID*-6HA	pFA6a AID*-6HA-hph	[8]
pYM4	3xMyc KanMX4	[9]
pKS133	pFA6 hphNT1	[9]
pKS134	pFA6 NatNT2	[9]
pYM25	yeGFP hphNT1	[9]
pYM18	9xMyc KanMX4	[9]
pYM30	ECFP KanMX5	[9]
pUG72	pFA6 loxP-PkiURA3-kiURA3-TkiURA3-loxP	[10]
pJA48	PADH1-tagRFP-PTSPGK (P. chrysogenum) in pCT320	[5]
pTS425	URA3 PMET25-ProteinA-GFP-PEX15g*	[11]
pMS151	pFA6a mNeonGreen-hph	Gift from M. Skruzny
pMS158	pFA6a mTurquoise2-natNT2	Gift from M. Skruzny
pJA512	LEU2 HDEL-RFP	Gift from J. Audhya
mtGFP	LEU2 mt-GFP	Gift vom J. Nunnari
pCR124	OriR bla yomTagRFP-T::spHIS5	Gift from C. Renicke
pLND83	URA3 PTDH1-mCherry-PTS1	Lazar Dimitrov, personal communication
Potef-GFP-ALA6-MMXN	CBX Potef-gfp-ala6-mmxn	[12]
pMF-1g	GENT	[13]
pMF-1n	NAT	[14]
pMF5-1n	egfp NAT	[15]
Potef:Um_ptc5-gfp-ptsptc5	CBX Potef-um_ptc5-gfp-ptsum_ptc5	[16]
Potef:Um_ptc5-gfp	CBX Potef-um_ptc5-gfp-pts	this study
Potef:1-120-gfp-Um_ptc5	CBX Potef-um_ptc51-116-gfp-um_ptc5117-765	this study
Pum_ptc5:1-120-gfp-Um_ptc5	CBX Pum_ptc5-um_ptc51-116-gfp-um_ptc5117-765	this study
pSI	pUC18-Ptef1-gfp	this study
pSI-Pum_ptc5:1-120-gfp-Um_ptc5	CBX Pum_ptc5-um_ptc51-116-gfp-um_ptc5117-765	this study
pMF5-1n-GFP-PTSUm_ptc5	NAT Potef-gfp-ptsum_ptc5	this study
pJF212	PGAL1-GFP-PEX15g in pCT310	this study
pJF213	PMET25-PA-GFP-PEX15g in pCT310	this study
pTS72	PTEF1-PTC5-RFP-PTS in pCT310	[2]
pTS97	PTEF1-PTC51-201-RFP-HA in pCT310	[2]
pTS98	PTEF1-PTC51-201-RFP-HA-PTS in pCT310	[2]
pTS89	PTEF1-PTC5ΔTM-RFP-PTS in pCT310	[2]
pTS252	PTEF1-PTC5 Δ1-83-RFP-PTS in pCT310	[2]
pTS295	PTEF1-PXP2-RFP in pCT310	[2]
pTS296	PTEF1-PXP2-RFP-HA-PTS in pCT310	[2]
pTS310	PTEF1-MSS2-RFP-HA-PTS in pCT310	this study
pJH12	PTEF1-CAT2-RFP-HA in pTS97	this study
pJH11	PTEF1-CAT2-RFP-HA-PTS in pCT310	this study
pJH08	PTEF1-TES1-RFP-HA-PTS in pCT310	this study
pTS332	PTEF1-PTC5-RFP-PTS-TCYC1-NatNT2 in pJET1.2	this study
pTS378	PTEF1-TOM701-30-ProteinA-TCYC1 in pCT310-URA	this study
pTS379	PTEF1-TOM701-30-ProteinA-PEX15327-383-TCYC1 in pCT310-URA	this study
pTS392	PTEF1-CAT2-3xMyc -PTS in pCT310	this study
pTS393	PTEF1-PXP2-3xMyc -PTS in pCT310	this study
pEB78	PTEF1-mNeonGreen-Pex15 in pCT310	this study
pEB79	PTEF1-mNeonGreen-Pex15g in pCT310	this study
pEB84	PTEF1-LYS4-RFP-HA-PTS in pCT310	this study
pEB85	PTEF1-LYS4-RFP-HA in pCT311	this study
pEB86	PTEF1-LYS12-RFP-HA-PTS in pCT310	this study
pEB87	PTEF1-LYS12-RFP-HA in pCT311	this study
pEB89	PTEF1-RFP-HA-PTSLys4 in pCT310	this study
pEB90	PTEF1-RFP-HA-PTSLys12 in pCT310	this study
pEB97	PGAL1-RFP-PEX15-TATOM22	this study
pEB105	PTEF1-RFP-Pxp2 in pCT310	this study
pEB113	PTEF1-Tom701-30-GFP-TAUBC6 in pCT310	this study
* ’PEX15g’ refers to a PEX15 ORF extended at the 3’ end by an opsin tag used to monitor glycosylation (see Lam et al (2010))

## Sheet: Oligos
Oligonucleotides used in this study
Name	Sequence	Usage
MJ484	atgattacgccaagcgcgcaattaaccctcactaaagggaacaaaagctggatcccccacacaccatagc	Amplification of TEF1 promotor with 5’ overhang to pCT310
MK273	ggatcctttgtaattaaaacttagattagattgctatgc
MK868	ttctccttacgcatctgtgcggtatttcacaccgcatatgatccgtttattcttttttttgatttcggtttc	Insertion of URA3 cassette from pSM1960 in pCT310
MK869	gcttaactatgcggcatcagagcagattgtactgagagtgcaccagggtaataactgatataattaaattg
ML250	tctaatctaagttttaattacaaaggatccatgaggatctgtcattcgagaac	Amplification of CAT2 ORF with overhangs to PTEF1 and tagRFP
ML251	tattttctttaattaattcagacattaactttgcttttcgtttattctcattttcc
ML252	agcgtgacataactaattacatgactcgagtcataactttgcttttcgtttattctcattttccaaggccgcatagtcaggaacatcg	Amplification of tagRFP-HA with PTS1CAT2 with overhangs to CAT2 and pCT310
MK388	atgtctgaattaattaaagaaaatatgcatatg
MK389	aatgtaagcgtgacataactaattacatgactcgagtcacgcatagtcaggaacatcgtatgggtaaaagattcctttatgacctaatttagatggtaaatcac	Reverse-Primer for tagRFP-HA, overhang to pCT310
ML163	tctaatctaagttttaattacaaaggatccatgagtgcttccaaaatgg	Amplification of TES1 ORF with overhangs to PTEF1 and tagRFP
ML164	tattttctttaattaattcagacatgaacttggctcgaatgtctcg
ML165	agcgtgacataactaattacatgactcgagtcagaacttggctcgaatgtctcgttctgacccgtagaccgcatagtcaggaacatcg	Amplification of tagRFP-HA with PTS1TES1 with overhangs to TES1 and tagRFP; Rev-Primer: MK388
MK864	atctaatctaagttttaattacaaaggatccatgaaccagatactaaatgcac	Amplification of PXP2 ORF with overhangs to PTEF1 and S3 sequence [9]
ML620	aggatccgtcgacctgcagcgtacgcaattttacaacaccagatttccaac
ML621	cgtacgctgcaggtcgac	Amplification of 3xMyc sequence from pYM4 with overhangs to S3 and pCT310
ML622	agcgtgacataactaattacatgactcgagctagactctagatgatccgttcaag
ML623	agcgtgacataactaattacatgactcgagttacaattttacaacaccagatttccaactaacaccacagactctagatgatccgttcaagtc	Amplification of 3xMyc withPTS1PXP2 with overhangs to PTEF1 and S3; For-Primer: ML621
ML625	aggatccgtcgacctgcagcgtacgtaactttgcttttcgtttattctcattttc	Amplification of CAT2 ORF with overhangs to PTEF1 and S3 sequence; Rev-Primer: ML250
ML626	agcgtgacataactaattacatgactcgagtcataactttgcttttcgtttattctcattttccaaggcgactctagatgatccgttcaagtc	Amplification of 3xMyc with PTS1CAT2 with overhangs to PTEF1 and S3; For-Primer: ML621
ML585	tctaatctaagttttaattacaaaggatccatgaagagcttcattacaaggaacaagacagccattttggcaaccgttgctgctacag	Amplification of TOM701-30 followed by proteinA ORF with overhangs
ML586	attttggcaaccgttgctgctacaggtactgccatcggtgcctactattattacaacgaagcttcgtacgctgcaatggcaggccttgcgcaac	to PTEF1 and pCT310. ML585/586 were used as nested primers
ML587	agcgtgacataactaattacatgactcgagtcaattcgcgtctactttcggc
ML588	attcgcgtctactttcggc	Rev-Primer for amplification of proteinA ORF without overhang to pCT310
ML589	tcaggcgccgaaagtagacgcgaatcatttcacaagaagtgtgctg	Amplification of pex15327-383 with overhangs to proteinA ORF and pCT310
ML590	agcgtgacataactaattacatgactcgagtcatatactcgctagaagttttagc
ML468	tttatattgactttcgtgtacattgatcacatcgactgttctattcggctcctatgttgtgtgg	Amplification of construct cassettes from pCT310 derivatives for integration into leu2 locus of S288C
ML593	cctttacatcctcctttttctccttcttgataaatgtatgtagattgcgttaactatgcggcatcagagc
MK691	ctgcagcgtacggcaaattaaagccttcgagc	Amplification of PTEF1-Ptc5-RFP-PTS-TCYC1 from pTS72 with overhang to leu2 locus of S288C and NatNT2; For-Primer: ML468
MK692	ggctttaatttgccgtacgctgcaggtcgac	Amplification of NatNT2 ORF from pKS134 with overhangs to TCYC1 and leu2
MK693	atttcatttataaagtttatgtacaaatatcataaaaaaagagaatctttatcgatgaattcgagctcg
ML754	aagaatatactaaaaaatgagcaggcaagataaacgaaggcaaaggcgttggccgattcattaatg	Amplification of construct cassettes from pCT310 derivatives for integration into his3 locus of S288C
ML755	acatgtatatatatcgtatgctgcagctttaaataatcggtgtcataactatgcggcatcagagc
ML121	tatacgttaggaaaaagacacgaacagagaagaccgatcttgatgcgtacgctgcaggtcgac	S1 [9] Primer for mdm10
ML122	taacctgtatattaaaacctttattttatttcacattactcatcaatcgatgaattcgagctcg	S2 [9] Primer for mdm10
ML792	ttttttaacctgtatattaaaacctttattttatttcacattactcatcacataggccactagtggatctg	Rev-Primer for amplification of URA3 cassette from pUG72 for mdm10 deletion
ML399	taacggttgaaacagatcataagctggcttcaactaatccaaatgcgtacgctgcaggtcgac	S1 [9] Primer for mdm12
ML400	gtttttttatgtagacactattttcaaactatctttgttaaattaatcgatgaattcgagctcg	S2 [9] Primer for mdm12
ML134	tataacaaaaaaaacacaactgcaagaaacttcagcatcgtcatgcgtacgctgcaggtcgac	S1 [9] Primer for mdm34
ML135	gtatgtatttgtgtagttatgtacttagatatgtaacttaatttaatcgatgaattcgagctcg	S2 [9] Primer for mdm34
ML132	ctttgagagagtcaatataatacctgtagcctttttctgaaaatgcgtacgctgcaggtcgac	S1 [9] Primer for mmm1
ML133	aagataggaaaaagatagaacaaaaaatttgtacataaatatttaatcgatgaattcgagctcg	S2 [9] Primer for mmm1
ML987	tggccacgtagtaaaaatacgagagaagaaaagcctacagagttacgtacgctgcaggtcgac	S3 [9] Primer for mmm1
Ant1_S3	tcttttttcctaaagcacaacggacaacgcaagctggcttccactcgtacgctgcaggtcgac	S3 [9] Primer for ant1
Ant1_S2	tgagaatccttactattactgaaataagcacattgcgtttagaatatcgatgaattcgagctcg	S2 [9] Primer for ant1
MJ789	acgccttatttgaagaggaaaagaaaaagaagaagattgctgaatccaaacgtacgctgcaggtcgac	S3 [9] Primer for tim50
MJ790	tacacacatagatacgtagatacatgagaagagggtttacatgaaaattaatcgatgaattcgagctcg	S2 [9] Primer for tim50
MK723	gtatacagcaactttggcgtctccagctcgttttccttcaagcctcgtacgctgcaggtcgac	S3 [9] Primer for pex3
MK724	tatatatatattctggtgtgagtgtcagtacttattcagagattaatcgatgaattcgagctcg	S2 [9] Primer for pex3
MK230	tcctatttttggatatatatacatcaataaacaatatatcataacacatgcgtacgctgcaggtcgac	S1 [9] Primer for pex5
MK231	atgaatttgggcagtgatgcgagaacataaaattgcggagaaccatatcaatcgatgaattcgagctcg	S2 [9] Primer for pex5
MK307	caactgcgcaagcggattatttcccactgagcaacttcctacgtccatcgatgaattctctgtcg	S4 [9] Primer for pex5
MM155	tctactacttcaaagacttcatcaagtaatagtataatcaatatgcgtacgctgcaggtcgac	S1 [9] Primer for pex11
MM156	aagcggagaatagccaaataaaaaaaaaagatgaaaagaaagctaatcgatgaattcgagctcg	S2 [9] Primer for pex11
ML734	ttactatatatatatgcgaatatatgtgtgcaaatattgatgcactaatcgatgaattcgagctcg	S2 [9] Primer for pex13
ML735	aaagacggaagaaaattgagcatgttgatgatgaaacgcgtacacaccgtacgctgcaggtcgac	S3 [9] Primer for pex13
MM170	gtattgacggaaagaagaaatgccaaacatacaacacgaagtaatgcgtacgctgcaggtcgac	S1 [9] Primer for pex19
MM171	tacttttttttttttttttttactgttatcataaatatatataccttaatcgatgaattcgagctcg	S2 [9] Primer for pex19
MM024	agctgtctagttgatcctccggagtgtaaaaactgattttcaatgcgtacgctgcaggtcgac	S1 [9] Primer for pex30
MM025	attagagattatattatgtaaaggtaaaaacgggagcgagcatcaatcgatgaattcgagctcg	S2 [9] Primer for pex30
MK653	aaagaggagatgaataaaagtaaaggaagaagaaaagaaagttgacgtacgctgcaggtcgac	S1 [9] Primer for pex34
MK652	ttgaaggagctgggcttacagaactaaattcgttcaagcataaaaatcgatgaattcgagctcg	S2 [9] Primer for pex34
ML764	attgtcgtggaaacaacgccactcatttgttacttgagcgtttcaatcgatgaattcgagctcg	S2 [9] Primer for cta1
ML765	gctgaggcaaaacatgcttctgagctttcgagtaactccaaatttcgtacgctgcaggtcgac	S3 [9] Primer for cta1
ML766	agaatatatatgtatgtgtttatacgtgggagggaattgtcctcaatcgatgaattcgagctcg	S2 [9] Primer for tes1
ML767	ggctacgttgtctacgggtcagaacgagacattcgagccaagttccgtacgctgcaggtcgac	S3 [9] Primer for tes1
ML477	caaaaatattcacaaattaattgaagaggaaaggtgaaaaattcaatcgatgaattcgagctcg	S2 [9] Primer for cat2
ML662	atttttgacgccttggaaaatgagaataaacgaaaagcaaagttacgtacgctgcaggtcgac	S3 [9] Primer for cat2
ML630	catatattatgagcataacgagtggccgatcggcaaaggggcttaatcgatgaattcgagctcg	S2 [9] Primer for pxp2
ML663	tctcagtggtgtggtgttagttggaaatctggtgttgtaaaattgcgtacgctgcaggtcgac	S3 [9] Primer for pxp2
MM999	ctcttccatgtttgtagcatcagcaacgtagctctaggaaatatgcgtacgctgcaggtcgac	S1 [9] Primer for get2
ML001	ggttatgagaacaatgtattatattactgaactatctagaatttaatcgatgaattcgagctcg	S2 [9] Primer for get2
MM158	gaaaacgtacgacaagaacaagaagatcatcacattgtaattatgcgtacgctgcaggtcgac	S1 [9] Primer for get3
MM159	ggttatatgtcgtatgtatctatttatggtattcaggggcttctaatcgatgaattcgagctcg	S2 [9] Primer for get3
MM234	cacatagaagcacagatcagagcacagccatacaacataagtatgcgtacgctgcaggtcgac	S1 [9] Primer for fis1
MM235	attcttatgtatgtacgtatgtgctgattttttatgtgcttgttaatcgatgaattcgagctcg	S2 [9] Primer for fis1
MM138	gacatagttgacatatcagacctacagaaacataggaatcggtaaatgcgtacgctgcaggtcgac	S1 [9] Primer for spf1
MM139	atataagtatataaatacaaaaaggggtactacataaaagatttatcaatcgatgaattcgagctcg	S2 [9] Primer for spf1
ML022	gatatcgatacggatacagaagctgaagatgatgaatcaccagaacgtacgctgcaggtcgac	S3 [9] Primer for sec63
ML023	cgtctaagagctaaaatgaaaaactatactaatcacttatatctaatcgatgaattcgagctcg	S2 [9] Primer for sec63
MM664	cggaagtgaaattacagctcacatctaggttctcaattgccaatgcgtacgctgcaggtcgac	S1 [9] Primer for tom70
MM665	tttttgtcttctcctaaaagtttttaagtttatgtttactgtttaatcgatgaattcgagctcg	S2 [9] Primer for tom70
ML836	ggtcaaaacggaactatataccccaaaataagcatcattcaaatgcgtacgctgcaggtcgac	S1 [9] Primer for tom22
ML837	ctccttttctaaaaccctctcttttcttttacatcattaaaattaatcgatgaattcgagctcg	S2 [9] Primer for tom22
MM500	gtcactcattcatttatttattcgtttctattttcctattatatgctctaatcgatgaattcgagctcg	S2 [9] Primer for lys12
MM501	gtggtaaggcttctactcaacaagtcgttgacgacgttttgtcgagattacgtacgctgcaggtcgac	S3 [9] Primer for lys12
MM551	gaacaaaaattaatctcagaagaagacttgaacggatccactagcactcaacaagtcgttgacgacgttttgtcgagattatgacgtacgctgcaggtcgac	S1 [9] Primer with PTS1Lys12 adapted for insertion of PTS1Lys12
MM552	ccttaattaacccggggatctcttgaatgatcgttccactttttaatcgatgaattcgagctcg	S2 [9] Primer adapted for insertion of PTSLys12
ML772	tcgagtcaaacatgcttctgagctttcgagtaactccaaattttgagg	Insertion of PTS1Cta1 in pYM4 [9]
ML773	cgcgcctcaaaatttggagttactcgaaagctcagaagcatgtttgac	Insertion of PTS1Cta1 in pYM4 [9]
ML774	tcgagtcgtctacgggtcagaacgagacattcgagccaagttctgagg	Insertion of PTS1Tes1 in pYM4 [9]
ML775	cgcgcctcagaacttggctcgaatgtctcgttctgacccgtagacgac	Insertion of PTS1Tes1 in pYM4 [9]
ML633	tcgagtcgccttggaaaatgagaataaacgaaaagcaaagttatgagg	Insertion of PTS1Cat2 in pYM4 [9]
ML634	cgcgcctcataactttgcttttcgtttattctcattttccaaggcgac	Insertion of PTS1Cat2 in pYM4 [9]
ML635	tcgagtctgtggtgttagttggaaatctggtgttgtaaaattgtaagg	Insertion of PTS1Pxp2 in pYM4 [9]
ML636	cgcgccttacaattttacaacaccagatttccaactaacaccacagac	Insertion of PTS1Pxp2 in pYM4 [9]
MM553	caatctaatctaagttttaattacaaaggatccatgtctgaattaattaaagaaaatatgc	Amplification of tagRFP-HA with overhangs to PTEF1
MM554	cgcatagtcaggaacatcgt
MM555	gtgacataactaattacatgactcgagttacaattttacaacaccagatttc	Amplification of pxp2 with overhangs to HA and pCT310
MM556	cccatacgatgttcctgactatgcgatgaaccagatactaaatgc
MK274	aagaaagcatagcaatctaatctaagttttaattacaaaggatccatgctacgatcaaccacatttac	Amplification of lys4 with overhangs to PTEF1 and tagRFP-HA
MK275	catatataatttcatatgcatattttctttaattaattcagacattagttgggatttgacccaacc
MK276	atgtctgaattaattaaagaaaatatgcatatg	Amplification of tagRFP-HA
MK278	aagaaagcatagcaatctaatctaagttttaattacaaaggatccatgtttagatctgttgctactagattatc	Amplification of lys12 with overhangs to PTEF1 and tagRFP-HA
MK279	catatataatttcatatgcatattttctttaattaattcagacattaatctcgacaaaacgtcgtc
MM419	gtgacataactaattacatgactcgagctataatctcgacaaaacgtcgtcaacgacttgttgagtcgcatagtcaggaacatcg	Amplification of tagRFP-HA with PTS1Lys4 with overhangs to pCT310; For-Primer: MK276
MM420	gtgacataactaattacatgactcgagtcacgcatagtcaggaacatcg	Amplification of tagRFP-HA with overhangs to pCT310; For-Primer: MK276
MM421	gtgacataactaattacatgactcgagttatagttgggatttgacccaaccttccaagcctcctttcgcatagtcaggaacatcg	Amplification of tagRFP-HA with PTS1Lys12 with overhangs to pCT310; For-Primer: MK276
MM422	caatctaatctaagttttaattacaaaggatccatgtctgaattaattaaagaaaatatg	Amplification of tagRFP-HA with overhangs to PTEF1
MM553	gtgacataactaattacatgactcgagttacaattttacaacaccagatttc	Amplification of tagRFP-HA with overhangs to PTEF1
MM554	cgcatagtcaggaacatcgt
MM555	gtgacataactaattacatgactcgagttacaattttacaacaccagatttc	Amplification of pxp2 with overhangs to tagRFP-HAand pCT310
MM556	cccatacgatgttcctgactatgcgatgaaccagatactaaatgc
MM749	tcggtgcctactattattacaacgaagcttcgtacgctgcaatgctgtctaaaggtgaaga	Amplification of tom701-30-GFP-ubc6TA with with overhangs to pCT310
MM750	tgacataactaattacatgactcgagtcatttcataaaaaggccaaccaaaaacaaaaaaatagcgataccaatataaaccattttgtacaattcatccataccatg
MJ558	ccatacacagacaacatcatccacgggatccatggttggcgcacagcggtgg	Amplification of the first 120 codons of Um_ptc5 with overhangs to Potef
MJ559	ggcggctgccgcggctgattgcttgcgagaagcg
MJ560	tctcgcaagcaatcagccgcggcagccgccgcaatggtgagcaagggcgagg	Amplification of gfp with overhangs to 1-120_Um_ptc5 and 121-765 Um_ptc5
MJ561	aagccactcttttcgtgcggcggctgccgcggcc
MJ562	gcggcagccgccgcacgaaaagagtggcttctcgtcg	Amplification of codons 120-765 of Um_ptc5 with overhangs to gfp and Potef-GFP-ALA6-MMXN
MJ563	aaatgtttgaacgatctgcagccgggcggccgcttcaaagcttggctttgatcg
PP2C_ko_LF_for	atatgaattctgccgccaggagcacctcatgacc	Amplification of left flank of Um_ptc5 to generate a Um-ptc5-knockout construct
PP2C_ko_LF_rev	atatggccatctaggccggacctgttgagcagcaagagtcgg
PP2C_ko_RF_for	atatggcctgagtggccaacaagctgtcttttatgtag	Amplification of right flank of Um_ptc5 to generate a Um-ptc5-knockout construct
PP2C_ko_RF_rev	atatgaattcggaaggtctgactggcactg
MI582	atatctcgaggccaacgcggccaccatggtg	Insertion of PTS1Um_ptc5 in pMF5-1N
MI583	atatggcgcgccggccgcttcaaagcttggctttgatcggggacgcagttgaatccttgtacagctcgtccatgc
MI546	acgcagaagagcgcctacgagagc	Amplification of left flank of Um_ptc5 to generate a endogenously tagged Um-ptc5-gfp-ptsUm_ptc5
MI547	gctcaccatggtggccgcgttggccgcaagcttggctttgatcggggacg
MI548	gtgcggccgcattaataggcctgagtggccaacaagctgtcttttatgtag	Amplification of right flank of Um_ptc5 to generate a endogenously tagged Um-ptc5-gfp-ptsUm_ptc5
MI549	ttcggaaggtctgactggcac
MM371	gtgacataactaattacatgactcgagtcatatactcgctagaagttttag	Amplification of pex15 with overhangs to pCT310 ; For-Primer: MM374 or MM391
MM372	caatctaatctaagttttaattacaaaggatccatggtttctaagggtgaagaag	Amplification of mneongreen with overhangs to PTEF1
MM373	cttgtacaattcgtccataccc
MM374	gttatgggtatggacgaattgtacaagatggctgcaagtgagataatg	Amplification of pex15 with overhangs to mneongreen, ; Rev-Primer: MM251
MM251	tgacataactaattacatgactcgagtcaatcaacggtcttgttggagaatggaccgtagaagtttggaccttcggtaccgttcattctggatatactcgctagaagttttagc	Amplification of pex15g with addition of C-terminal g-tag and overhang to pCT310
MM391	gtttatacaagagggttctgtgaataatgggaatcttttacccatacgatgttcctgactatgcggctgcaagtgagataatgaac	Amplification of pex15 with addition of N-terminal HA-tag and overhang to PTEF1; Rev-Primer: MM251

## Sheet: References
	Reference
[1]	Brachmann CB, Davies A, Cost GJ, Caputo E, Li J, Hieter P, Boeke JD. Designer deletion strains derived from Saccharomyces cerevisiae S288C: a useful set of strains and plasmids for PCR-mediated gene disruption and other applications. Yeast. 1998 Jan 30;14(2):115-32.
[2]	Stehlik T, Kremp M, Kahnt J, Bölker M, Freitag J. Peroxisomal targeting of a protein phosphatase type 2C via mitochondrial transit. Nat Commun. 2020;11: 2355.
[3]	Huh WK, Falvo JV, Gerke LC, Carroll AS, Howson RW, Weissman JS, O'Shea EK. Global analysis of protein localization in budding yeast. Nature. 2003 Oct 16;425(6959):686-91.
[4]	Weinzierl G, Leveleki L, Hassel A, Kost G, Wanner G, Bölker M. Regulation of cell separation in the dimorphic fungus Ustilago maydis. Mol Microbiol. 2002;45(1):219-231.
[5]	Freitag J, Ast J, Bölker M. Cryptic peroxisomal targeting via alternative splicing and stop codon read-through in fungi. Nature. 2012 May 23;485(7399):522-5.
[6]	Renicke C, Spadaccini R, Taxis C. A Tobacco Etch Virus Protease with Increased Substrate Tolerance at the P1’position. PLoS One. 2013;8: e67915.
[7]	Renicke C, Schuster D, Usherenko S, Essen L-O, Taxis C. A LOV2 Domain-Based Optogenetic Tool to Control Protein Degradation and Cellular Function. Chem Biol. 2013;20: 619–626.
[8]	Morawska M, Ulrich HD. An expanded tool kit for the auxin-inducible degron system in budding yeast. Yeast. 2013;30(9):341-351.
[9]	Janke C, Magiera MM, Rathfelder N, et al. A versatile toolbox for PCR-based tagging of yeast genes: new fluorescent proteins, more markers and promoter substitution cassettes. Yeast. 2004;21(11):947-962.
[10]	Gueldener U, Heinisch J, Koehler GJ, Voss D, Hegemann JH. A second set of loxP marker cassettes for Cre-mediated multiple gene knockouts in budding yeast. Nucleic Acids Res. 2002;30(6):e23.
[11]	Lam S, Yoda N, Schekman R. A vesicle carrier that mediates peroxisome protein traffic from the endoplasmic reticulum. Proc Natl Acad Sci. 2010; 21523–21528.
[12]	Böhmer C, Böhmer M, Bölker M, Sandrock B. Cdc42 and the Ste20-like kinase Don3 act independently in triggering cytokinesis in Ustilago maydis. J Cell Sci. 2008;121(Pt 2):143-148.
[13]	Baumann S, Pohlmann T, Jungbluth M, Brachmann A, Feldbrügge M. Kinesin-3 and dynein mediate microtubule-dependent co-transport of mRNPs and endosomes. J Cell Sci. 2012;125(Pt 11):2740-2752.
[14]	Brachmann A, König J, Julius C, Feldbrügge M. A reverse genetic approach for generating gene replacement mutants in Ustilago maydis [published correction appears in Mol Genet Genomics. 2004 Nov;272(4):488]. Mol Genet Genomics. 2004;272(2):216-226.
[15]	Becht P, Kö nig J, Feldbrügge M. The RNA-binding protein Rrm4 is essential for polarity in Ustilago maydis and shuttles along microtubules. J Cell Sci. 2006;119(23):4964-4973.
[16]	Kornmann B, Currie E, Collins SR, et al. An ER-mitochondria tethering complex revealed by a synthetic biology screen. Science. 2009;325(5939):477-481.
