# Supplementary material for: Proteins that carry dual targeting signals can act as tethers between peroxisomes and partner organelles
Source: PLoS Biol. 2024 Feb 20;22(2):e3002508. doi: 10.1371/journal.pbio.3002508 (PMC10906886; doi:10.1371/journal.pbio.3002508)
Supplement: S1 Data — (XLSX) [file pbio.3002508.s027.xlsx]

## Sheet: 1B
replicate	variable	value [PxM/PxT]	mean	sd
1	UM_Ptc5-GFP	0.745614
1	UM_Ptc5-GFP	0.523077
1	UM_Ptc5-GFP	0.715909	0.65579
1	UM_Ptc5-GFP	0.602041
1	UM_Ptc5-GFP	0.692308
2	UM_Ptc5-GFP	0.431193
2	UM_Ptc5-GFP	0.677165
2	UM_Ptc5-GFP	0.606383	0.576584	0.0330688
2	UM_Ptc5-GFP	0.660714
2	UM_Ptc5-GFP	0.507463
3	UM_Ptc5-GFP	0.651685
3	UM_Ptc5-GFP	0.657658
3	UM_Ptc5-GFP	0.626374	0.630875
3	UM_Ptc5-GFP	0.656863
3	UM_Ptc5-GFP	0.561798
1	UM_Ptc5-GFP-PTS	0.957447
1	UM_Ptc5-GFP-PTS	0.97561
1	UM_Ptc5-GFP-PTS	0.784314	0.931474
1	UM_Ptc5-GFP-PTS	0.94
1	UM_Ptc5-GFP-PTS	1
2	UM_Ptc5-GFP-PTS	0.962264
2	UM_Ptc5-GFP-PTS	0.985075
2	UM_Ptc5-GFP-PTS	0.909091	0.94965	0.0081435
2	UM_Ptc5-GFP-PTS	0.931818
2	UM_Ptc5-GFP-PTS	0.96
3	UM_Ptc5-GFP-PTS	0.869565
3	UM_Ptc5-GFP-PTS	0.953846
3	UM_Ptc5-GFP-PTS	0.983051	0.94768
3	UM_Ptc5-GFP-PTS	0.946429
3	UM_Ptc5-GFP-PTS	0.985507

## Sheet: 1D
replicate	variable	value [Fraction of Px in contact with Mt]	mean	sd
1	UM_Ptc5-GFP	0
1	UM_Ptc5-GFP	0
1	UM_Ptc5-GFP	0	0.04
1	UM_Ptc5-GFP	0.2
1	UM_Ptc5-GFP	0
2	UM_Ptc5-GFP	0
2	UM_Ptc5-GFP	0
2	UM_Ptc5-GFP	0.2	0.16	0.0565685
2	UM_Ptc5-GFP	0.6
2	UM_Ptc5-GFP	0
3	UM_Ptc5-GFP	0.4
3	UM_Ptc5-GFP	0
3	UM_Ptc5-GFP	0.2	0.16
3	UM_Ptc5-GFP	0
3	UM_Ptc5-GFP	0.2
1	UM_Ptc5-GFP-PTS	0.2
1	UM_Ptc5-GFP-PTS	0
1	UM_Ptc5-GFP-PTS	0.2	0.28
1	UM_Ptc5-GFP-PTS	0.6
1	UM_Ptc5-GFP-PTS	0.4
2	UM_Ptc5-GFP-PTS	0.4
2	UM_Ptc5-GFP-PTS	0.4
2	UM_Ptc5-GFP-PTS	0	0.24	0.0326599
2	UM_Ptc5-GFP-PTS	0
2	UM_Ptc5-GFP-PTS	0.4
3	UM_Ptc5-GFP-PTS	0.2
3	UM_Ptc5-GFP-PTS	0.2
3	UM_Ptc5-GFP-PTS	0.6	0.32
3	UM_Ptc5-GFP-PTS	0.2
3	UM_Ptc5-GFP-PTS	0.4

## Sheet: 1E
replicate	variable	value [Distance in nm]	mean	sd
1	UM_Ptc5-GFP	264.8
1	UM_Ptc5-GFP	64.2
1	UM_Ptc5-GFP	46.2	172.64
1	UM_Ptc5-GFP	269
1	UM_Ptc5-GFP	219
2	UM_Ptc5-GFP	474.2
2	UM_Ptc5-GFP	575.2
2	UM_Ptc5-GFP	237	393.88	148.983
2	UM_Ptc5-GFP	447
2	UM_Ptc5-GFP	236
3	UM_Ptc5-GFP	614.2
3	UM_Ptc5-GFP	668
3	UM_Ptc5-GFP	322.8	534.6
3	UM_Ptc5-GFP	539.8
3	UM_Ptc5-GFP	528.2
1	UM_Ptc5-GFP-PTS	54.6
1	UM_Ptc5-GFP-PTS	153
1	UM_Ptc5-GFP-PTS	22.6	57.2
1	UM_Ptc5-GFP-PTS	15
1	UM_Ptc5-GFP-PTS	40.8
2	UM_Ptc5-GFP-PTS	17.8
2	UM_Ptc5-GFP-PTS	75.8
2	UM_Ptc5-GFP-PTS	115.4	70.32	5.70392
2	UM_Ptc5-GFP-PTS	95.4
2	UM_Ptc5-GFP-PTS	47.2
3	UM_Ptc5-GFP-PTS	145.2
3	UM_Ptc5-GFP-PTS	42.4
3	UM_Ptc5-GFP-PTS	56.6	67.92
3	UM_Ptc5-GFP-PTS	42.4
3	UM_Ptc5-GFP-PTS	53

## Sheet: 2C(up)
replicate	variable	value [PxM/PxT]	mean	sd
1	pTEF:Cat2-RFP-HA	0.482759
1	pTEF:Cat2-RFP-HA	0.645161
1	pTEF:Cat2-RFP-HA	0.512821	0.524781
1	pTEF:Cat2-RFP-HA	0.575758
1	pTEF:Cat2-RFP-HA	0.407407
2	pTEF:Cat2-RFP-HA	0.62963
2	pTEF:Cat2-RFP-HA	0.708333
2	pTEF:Cat2-RFP-HA	0.75	0.687269	0.0684385
2	pTEF:Cat2-RFP-HA	0.71875
2	pTEF:Cat2-RFP-HA	0.62963
3	pTEF:Cat2-RFP-HA	0.533333
3	pTEF:Cat2-RFP-HA	0.666667
3	pTEF:Cat2-RFP-HA	0.68	0.641741
3	pTEF:Cat2-RFP-HA	0.625
3	pTEF:Cat2-RFP-HA	0.703704
1	pTEF:Cat2-RFP-HA-PTS	0.823529
1	pTEF:Cat2-RFP-HA-PTS	0.709677
1	pTEF:Cat2-RFP-HA-PTS	0.870968	0.779263
1	pTEF:Cat2-RFP-HA-PTS	0.717949
1	pTEF:Cat2-RFP-HA-PTS	0.774194
2	pTEF:Cat2-RFP-HA-PTS	0.84
2	pTEF:Cat2-RFP-HA-PTS	0.88
2	pTEF:Cat2-RFP-HA-PTS	0.807692	0.826835	0.020251
2	pTEF:Cat2-RFP-HA-PTS	0.814815
2	pTEF:Cat2-RFP-HA-PTS	0.791667
3	pTEF:Cat2-RFP-HA-PTS	0.625
3	pTEF:Cat2-RFP-HA-PTS	0.84
3	pTEF:Cat2-RFP-HA-PTS	0.833333	0.815222
3	pTEF:Cat2-RFP-HA-PTS	0.888889
3	pTEF:Cat2-RFP-HA-PTS	0.888889

## Sheet: 2C(down)
replicate	variable	value [Px/cell]	mean	sd
1	pTEF:Cat2-RFP-HA	4.8
1	pTEF:Cat2-RFP-HA	4.8
1	pTEF:Cat2-RFP-HA	3.8	4.56
1	pTEF:Cat2-RFP-HA	5.2
1	pTEF:Cat2-RFP-HA	4.2
2	pTEF:Cat2-RFP-HA	4.2
2	pTEF:Cat2-RFP-HA	3.8
2	pTEF:Cat2-RFP-HA	5	4.32	0.113137
2	pTEF:Cat2-RFP-HA	4
2	pTEF:Cat2-RFP-HA	4.6
3	pTEF:Cat2-RFP-HA	5
3	pTEF:Cat2-RFP-HA	3.6
3	pTEF:Cat2-RFP-HA	6	4.56
3	pTEF:Cat2-RFP-HA	4.2
3	pTEF:Cat2-RFP-HA	4
1	pTEF:Cat2-RFP-HA-PTS	4.2
1	pTEF:Cat2-RFP-HA-PTS	2.8
1	pTEF:Cat2-RFP-HA-PTS	3.8	3.64
1	pTEF:Cat2-RFP-HA-PTS	3.4
1	pTEF:Cat2-RFP-HA-PTS	4
2	pTEF:Cat2-RFP-HA-PTS	2.2
2	pTEF:Cat2-RFP-HA-PTS	2.8
2	pTEF:Cat2-RFP-HA-PTS	4.2	2.96	0.279046
2	pTEF:Cat2-RFP-HA-PTS	2.2
2	pTEF:Cat2-RFP-HA-PTS	3.4
3	pTEF:Cat2-RFP-HA-PTS	2.8
3	pTEF:Cat2-RFP-HA-PTS	3.2
3	pTEF:Cat2-RFP-HA-PTS	3.8	3.24
3	pTEF:Cat2-RFP-HA-PTS	2.8
3	pTEF:Cat2-RFP-HA-PTS	3.6

## Sheet: 2E(up)
replicate	variable	value [Px/cell]	mean	sd
1	pTEF:Pxp2-RFP-HA	5
1	pTEF:Pxp2-RFP-HA	4.8
1	pTEF:Pxp2-RFP-HA	5.4	5.16
1	pTEF:Pxp2-RFP-HA	5.8
1	pTEF:Pxp2-RFP-HA	4.8
2	pTEF:Pxp2-RFP-HA	7.6
2	pTEF:Pxp2-RFP-HA	5
2	pTEF:Pxp2-RFP-HA	4.4	5.44	0.154344
2	pTEF:Pxp2-RFP-HA	6.6
2	pTEF:Pxp2-RFP-HA	3.6
3	pTEF:Pxp2-RFP-HA	5.8
3	pTEF:Pxp2-RFP-HA	5.6
3	pTEF:Pxp2-RFP-HA	6	5.52
3	pTEF:Pxp2-RFP-HA	4.2
3	pTEF:Pxp2-RFP-HA	6
1	pTEF:Pxp2-RFP-HA-PTS	4.6
1	pTEF:Pxp2-RFP-HA-PTS	3.8
1	pTEF:Pxp2-RFP-HA-PTS	4.4	4.24
1	pTEF:Pxp2-RFP-HA-PTS	5
1	pTEF:Pxp2-RFP-HA-PTS	3.4
2	pTEF:Pxp2-RFP-HA-PTS	3.4
2	pTEF:Pxp2-RFP-HA-PTS	4.4
2	pTEF:Pxp2-RFP-HA-PTS	3.8	3.88	0.261958
2	pTEF:Pxp2-RFP-HA-PTS	4.4
2	pTEF:Pxp2-RFP-HA-PTS	3.4
3	pTEF:Pxp2-RFP-HA-PTS	2.4
3	pTEF:Pxp2-RFP-HA-PTS	3.8
3	pTEF:Pxp2-RFP-HA-PTS	4.6	3.6
3	pTEF:Pxp2-RFP-HA-PTS	4.8
3	pTEF:Pxp2-RFP-HA-PTS	2.4

## Sheet: 2E(down)
replicate	variable	value [PCC_RFP/YFP]	mean	sd
1	control	0.358
1	control	0.238
1	control	0.43	0.328
1	control	0.341
1	control	0.273
2	control	0.32
2	control	0.356
2	control	0.317	0.334	0.0161207
2	control	0.332
2	control	0.345
3	control	0.368
3	control	0.339
3	control	0.35	0.3648
3	control	0.334
3	control	0.433
1	Δpex5	0.084
1	Δpex5	0.059
1	Δpex5	0.056	0.0616
1	Δpex5	0.061
1	Δpex5	0.048
2	Δpex5	0.051
2	Δpex5	0.076
2	Δpex5	0.009	0.044	0.00950509
2	Δpex5	0.056
2	Δpex5	0.028
3	Δpex5	0.012
3	Δpex5	0.056
3	Δpex5	0.007	0.0396
3	Δpex5	0.031
3	Δpex5	0.092

## Sheet: 2G
replicate	variable	value [PxM/PxT]	mean	sd
1	control	0.52
1	control	0.678571
1	control	0.481481	0.559122
1	control	0.555556
1	control	0.56
2	control	0.444444
2	control	0.555556
2	control	0.413793	0.532092	0.0110432
2	control	0.566667
2	control	0.68
3	control	0.64
3	control	0.5
3	control	0.48	0.546519
3	control	0.592593
3	control	0.52
1	pTEF:Cat2-3xMyc-PTS	0.583333
1	pTEF:Cat2-3xMyc-PTS	0.555556
1	pTEF:Cat2-3xMyc-PTS	0.653846	0.570513
1	pTEF:Cat2-3xMyc-PTS	0.444444
1	pTEF:Cat2-3xMyc-PTS	0.615385
2	pTEF:Cat2-3xMyc-PTS	0.689655
2	pTEF:Cat2-3xMyc-PTS	0.607143
2	pTEF:Cat2-3xMyc-PTS	0.653846	0.612107	0.0172269
2	pTEF:Cat2-3xMyc-PTS	0.538462
2	pTEF:Cat2-3xMyc-PTS	0.571429
3	pTEF:Cat2-3xMyc-PTS	0.555556
3	pTEF:Cat2-3xMyc-PTS	0.692308
3	pTEF:Cat2-3xMyc-PTS	0.448276	0.585154
3	pTEF:Cat2-3xMyc-PTS	0.62963
3	pTEF:Cat2-3xMyc-PTS	0.6
1	pTEF:Pxp2-3xMyc-PTS	0.592593
1	pTEF:Pxp2-3xMyc-PTS	0.555556
1	pTEF:Pxp2-3xMyc-PTS	0.741935	0.658757
1	pTEF:Pxp2-3xMyc-PTS	0.7
1	pTEF:Pxp2-3xMyc-PTS	0.703704
2	pTEF:Pxp2-3xMyc-PTS	0.416667
2	pTEF:Pxp2-3xMyc-PTS	0.7
2	pTEF:Pxp2-3xMyc-PTS	0.76	0.619778	0.0216508
2	pTEF:Pxp2-3xMyc-PTS	0.703704
2	pTEF:Pxp2-3xMyc-PTS	0.518519
3	pTEF:Pxp2-3xMyc-PTS	0.615385
3	pTEF:Pxp2-3xMyc-PTS	0.461538
3	pTEF:Pxp2-3xMyc-PTS	0.703704	0.608125
3	pTEF:Pxp2-3xMyc-PTS	0.7
3	pTEF:Pxp2-3xMyc-PTS	0.56

## Sheet: 2H
replicate	variable	value [PxM/PxT]	mean	sd
1	control	0.555556
1	control	0.555556
1	control	0.727273	0.587677
1	control	0.6
1	control	0.5
2	control	0.5
2	control	0.625
2	control	0.3	0.515952	0.0304269
2	control	0.583333
2	control	0.571429
3	control	0.666667
3	control	0.416667
3	control	0.6	0.569359
3	control	0.538462
3	control	0.625
1	RFP-HA-Pxp2	0.5
1	RFP-HA-Pxp2	0.666667
1	RFP-HA-Pxp2	0.466667	0.553333
1	RFP-HA-Pxp2	0.466667
1	RFP-HA-Pxp2	0.666667
2	RFP-HA-Pxp2	0.4
2	RFP-HA-Pxp2	0.5
2	RFP-HA-Pxp2	0.7	0.573571	0.00982282
2	RFP-HA-Pxp2	0.625
2	RFP-HA-Pxp2	0.642857
3	RFP-HA-Pxp2	0.5625
3	RFP-HA-Pxp2	0.357143
3	RFP-HA-Pxp2	0.555556	0.552183
3	RFP-HA-Pxp2	0.714286
3	RFP-HA-Pxp2	0.571429

## Sheet: 3B
replicate	variable	value [PxM/PxT]	mean	sd
1	control	0.722222
1	control	0.5
1	control	0.5	0.584829
1	control	0.625
1	control	0.576923
2	control	0.789474
2	control	0.583333
2	control	0.571429	0.606625	0.00895233
2	control	0.533333
2	control	0.555556
3	control	0.642857
3	control	0.666667
3	control	0.625	0.597814
3	control	0.454545
3	control	0.6
1	Δpex5	0.538462
1	Δpex5	0.454545
1	Δpex5	0.56	0.498176
1	Δpex5	0.518519
1	Δpex5	0.419355
2	Δpex5	0.470588
2	Δpex5	0.5
2	Δpex5	0.388889	0.470705	0.0203773
2	Δpex5	0.458333
2	Δpex5	0.535714
3	Δpex5	0.425
3	Δpex5	0.521739
3	Δpex5	0.37037	0.448349
3	Δpex5	0.391304
3	Δpex5	0.533333

[truncated: 36 more sheets: 3C, 3D, 3G, 3H, 3I, 4C, 4D, 4F, 4G, 5D, 6B, 6G (left), 6G (right), 7A, 7B, 7C, 7F, 7G(up), 7G(down), 8C …]
